# Supplementary material for: Estimation of feasible solution space using Cluster Newton Method: application to pharmacokinetic analysis of irinotecan with physiologically-based pharmacokinetic models
Source: BMC Syst Biol. 2013 Oct 16;7(Suppl 3):S3. doi: 10.1186/1752-0509-7-S3-S3 (PMC3852065; doi:10.1186/1752-0509-7-S3-S3)
Supplement: Additional file 2 — Estimated parameter ranges after nine iterations of CNM [file 1752-0509-7-S3-S3-S2.xls]

## Sheet: Additional File 2
Additional file 2 – Estimated parameter ranges after nine iteractions with dS of 0.5
				Initial		Estimated - OC				Estimated - BDC
ID				min	max	min	max	geometric mean	geometric standard deviation	min	max	geometric mean	geometric standard deviation
1	Kp,liver	-	irinotecan	0.1	10	0.017587	85.611	1.32072	4.58777	0.0057799	59.891	0.464853	4.90956
2			SN-38	0.1	10	0.037195	42.534	1.28206	4.11278	0.093594	24.673	1.37595	3.71786
3			SN-38G	0.1	10	0.022158	43.257	0.929481	4.13282	0.0061314	304.26	1.12879	5.76001
4			NPC	0.1	10	0.021199	25.908	0.951086	3.96039	0.00013407	29192	2.01251	16.619
5			APC	0.1	10	0.037345	25.095	0.893312	3.92531	0.014957	29.337	0.631808	4.04959
6	CLr	ml / min / kg	irinotecan	1	100	3.1601	10.503	5.72285	1.21541	2.7058	12.266	5.48633	1.23824
7			SN-38	1	100	0.11656	82.024	2.3774	2.70486	0.11136	265.21	6.32597	3.14603
8			SN-38G	1	100	0.079553	1101.3	9.00365	4.47132	3.0312e-05	156370000	179.326	33.6765
9			NPC	1	100	0.096682	207.34	3.95797	3.11188	0.036807	137.38	2.11794	3.09046
10			APC	1	100	0.11868	245.55	6.08608	3.4354	0.4277	8717.9	42.0091	4.22996
11	CLbile	ml / min / kg	irinotecan	1	100	3.9486	417.98	37.2532	2.03669	1.3227	131.81	15.2859	2.0409
12			SN-38	1	100	0.24188	1371.8	18.6643	3.81105	0.014762	164.68	1.79448	3.40344
13			SN-38G	1	100	0.21764	316.67	9.48883	3.22159	0.17703	14.277	1.90312	1.73944
14			NPC	1	100	1.383	1075.4	44.7352	2.66636	0.030549	588.05	5.01687	3.74283
15			APC	1	100	1.3108	268.94	17.7255	2.38901	0.6491	39.404	4.7402	1.81809
16	CLCES,1	ml / min / kg	irinotecan	1	100	1.1964	91.504	10.9536	2.03324	0.67962	230.18	12.826	2.27127
17	CLCES,2	ml / min / kg	NPC	1	100	0.15815	31.409	2.00758	2.23679	0.10141	388.14	4.29517	3.19357
18	CL3A4,1	ml / min / kg	irinotecan	1	100	1.1654	79.664	10.269	2.00223	1.0441	232.32	13.2954	2.13872
19	CL3A4,2	ml / min / kg	irinotecan	1	100	0.028709	3104.5	5.20355	5.05071	2.4947	1724.4	66.7044	2.75047
20	CLUGT	ml / min / kg	SN-38	1	100	0.49386	2912.8	33.7326	3.57571	4.3919	1231.1	82.5386	2.288
21	kfeces	min-1	irinotecan	0.001	0.1	0.00025529	0.40576	0.0115176	4.06518	3.1959e-05	0.55589	0.00712705	4.61889
22			SN-38	0.001	0.1	0.00016607	0.99624	0.0134166	4.73988	3.4015e-05	0.12864	0.00363992	4.44468
23			SN-38G	0.001	0.1	0.00056312	0.18433	0.00870609	3.78964	0.00014358	1.0254	0.00860204	4.51602
24			NPC	0.001	0.1	0.00075145	0.28967	0.015125	3.74201	0.00015886	0.21005	0.00831281	4.05404
25			APC	0.001	0.1	0.00042753	0.31329	0.0134621	3.98006	2.6158e-05	2.9925	0.0102541	5.82344
26	ka	min-1	irinotecan	0.001	0.1	3.4225e-05	0.19898	0.00344181	3.86936	0.00035393	2.479	0.023598	3.6999
27			SN-38	0.001	0.1	8.7832e-06	1.3164	0.00435631	5.85139	3.9683e-07	0.14305	0.00034781	6.42687
28			SN-38G	0.001	0.1	1.8764e-05	1.1193	0.00403299	5.818	1.1655e-05	4.5466	0.00637976	5.56246
29			NPC	0.001	0.1	3.1737e-05	0.57701	0.00505547	5.1654	0.00011783	0.29477	0.00470061	3.44419
30			APC	0.001	0.1	5.7892e-06	0.26646	0.00141527	5.1716	0.00053192	0.35338	0.013432	3.01355
31	kLI	min-1	irinotecan	0.001	0.1	0.00088992	4.8206	0.0624171	3.86972	2.9921e-05	3.9196	0.00755132	5.32258
32			SN-38	0.001	0.1	0.00014745	14.378	0.0341683	5.59033	0.00066232	230.5	0.241028	6.92675
33			SN-38G	0.001	0.1	7.4191e-05	8.5334	0.0264352	5.14013	0.00067803	0.28417	0.011972	2.78486
34			NPC	0.001	0.1	0.00034415	1.4744	0.0258132	4.14716	7.7101e-05	25.608	0.0385725	5.77953
35			APC	0.001	0.1	0.00026089	41.132	0.0871905	5.35806	0.00048966	0.080251	0.00598843	2.60969
36	ktransit	min-1	irinotecan	0.001	0.1	0.00025458	6.9562	0.0305863	3.96219	0.00045941	1.7627	0.0161112	3.09339
37			SN-38	0.001	0.1	6.3739e-05	286.96	0.0479413	9.37047	2.872e-05	20.226	0.0203321	7.68615
38			SN-38G	0.001	0.1	0.00032964	5.8385	0.0537658	5.02394	0.00029347	1.8332	0.0254682	3.82542
39			NPC	0.001	0.1	0.00050956	0.44264	0.0154393	3.87218	0.00012136	5.2181	0.0214115	4.77369
40			APC	0.001	0.1	7.0575e-05	28.087	0.0886235	5.05211	0.00033379	5.9035	0.0337181	4.84286
41	CL12	ml / min / kg	irinotecan	1	100	0.29655	698.87	13.1266	4.19538	0.090757	1225.1	12.2813	4.80243
42			SN-38	1	100	0.60013	244.5	11.7364	3.90851	0.07407	880.88	9.14806	4.79424
43			SN-38G	1	100	0.17835	264.93	8.19728	4.13314	0.52113	161.91	9.73815	3.79511
44			NPC	1	100	0.33706	324.04	10.6894	4.12876	0.22679	379.86	9.9718	4.14607
45			APC	1	100	0.18749	191.39	7.23725	3.98613	0.6614	376.33	12.3584	3.78577
46	k21	min-1	irinotecan	0.1	10	0.021474	70.5	1.10494	4.22764	0.034316	9.9925	0.637494	3.75823
47			SN-38	0.1	10	0.03533	25.037	0.862209	3.88607	0.013337	52.629	0.748391	4.10126
48			SN-38G	0.1	10	0.052284	17.051	0.983177	3.89209	0.0041199	33.44	0.533475	4.73488
49			NPC	0.1	10	0.0069916	135.19	0.808913	5.01462	0.026977	126.88	1.34199	4.6054
50			APC	0.1	10	0.017858	80.015	1.32819	4.34253	0.015053	23.727	0.631962	4.08169
51	Vrapid	ml / kg	irinotecan	10	1000	2.5977	2135.3	82.2388	4.05938	1.5316	29420	141.18	4.91281
52			SN-38	10	1000	3.4131	5460.2	134.472	4.09659	1.4192	5128	73.9034	4.34005
53			SN-38G	10	1000	7.8828	1470.1	113.802	3.82813	1.4903	728.44	34.2675	3.82681
54			NPC	10	1000	1.5285	7437.5	95.9007	4.41006	0.24237	57057	76.1716	6.05662
55			APC	10	1000	3.7544	4313.8	132.725	3.96421	4.0896	1531.4	69.5539	3.77805
56	CLbile,T-tube / CLbile,transit	-	-	0.1	10	-	-	-	-	0.15924	3.5076	0.69767	1.52471
